# Supplementary material for: Unhealthy Eating Habits and Determinants of Diet Quality in Primary Healthcare Professionals in Poland: A Cross-Sectional Study
Source: Nutrients. 2024 Oct 3;16(19):3367. doi: 10.3390/nu16193367 (PMC11478428; doi:10.3390/nu16193367)
Supplement: Supplementary file 1 [file nutrients-16-03367-s001.zip]

Archive with 1 entries (1 files):
- nutrients-3218441-supplementary.pdf
